# Supplementary material for: Oligoprotein type I interferon signatures, but not TREX1 variants, increase risk of systemic lupus erythematosus in UK Biobank
Source: Nat Commun. 2026 Jan 27;17:1073. doi: 10.1038/s41467-025-67832-z (PMC12852752; doi:10.1038/s41467-025-67832-z)
Supplement: Supplementary file 4 — Source Data [file 41467_2025_67832_MOESM4_ESM.xlsx]

## Sheet: Fig 1B
cDNA change	cDNA position	Consequence	Carriers, n
c.341G>A	341	missense	619
c.473C>T	473	missense	67
c.635del	635	frameshift	1
c.679G>A	679	missense	69
c.720G>C	720	missense	51
c.739G>C	739	missense	62
c.869C>T	869	missense	40
c.914A>G	914	missense	17
c.917G>C	917	missense	2

## Sheet: Fig 1D
Time (minutes)	Fluorescence (A.U.)
	UT		WT		D18N		V235		341 Arg114His		473 Ala158Val		634 Pro212HisfsTer65		679 Gly227Ser		720 Arg240Ser		739 Ala247Pro		812 Asp272ArgfsTer6		869 Pro290Leu		914 Tyr305Cys		917 Gly306Ala
2:00:00	15856.5	16543.7	25181.3	34820.7	15135.3	8068.67	29040	59995	11148.3	17792	28215.3	37686.3	15698.7	10724.7	32824.3	31077	30675.5	25162.7	44341.7	24139.3	38507.3	26030.5	31348	23494.7	33535	22002.3	43472	24737.7
4:00:00	15750.5	16582.3	35929.7	54440	15564.3	8083.67	50110.3	81654.3	11753.3	18741.7	39924	55278	15780.7	10664.7	58493.7	41526	41998.5	33636.7	66780.3	32621.3	59838.3	33107.5	49286.3	29622.7	48193.5	27528.3	64196	32495
6:00:00	15955	16537.7	49586.3	74412	15808	8322.67	71048.3	102395	12396.3	20118.7	53491.3	73388.7	16078	11076	82890	55159.3	53217	44402.3	86547.3	42735.7	77663.7	41626.5	65895.3	37150.7	62293.5	34300.3	83033.7	41627
8:00:00	16262	16823.3	63732.3	94187.3	16112.7	8449	89075	118880	12955	21628.7	67415	90377.7	16345.7	11219	101805	67751.7	67261.5	54775.7	105162	52615.7	94682.7	50428	83441.7	45328	72679.5	41747.3	98612	51535
10:00:00	16728	17252	77569.7	109909	16660.7	10018.3	103031	127921	13374.3	22954.7	79154	103312	16891.7	11432	116335	79736.3	76231.5	65483	117694	62405.7	107681	59291.5	99180.7	53672.7	81804	49611.3	110693	61094
12:00:00	17302	17584.3	89601.7	121818	17173	10266.7	112679	133976	13920.3	24420.7	90636	113326	17147.7	11677.3	124280	90578	83761	75796.3	127307	71901	118660	67545	112497	62127.7	88347	57040.3	120843	70254.3
14:00:00	18008	18250.3	99779.3	130762	17821	10445.7	119026	137891	14515.7	25988.3	100174	121324	17874.3	12127.3	128525	99615	86746.5	85446.7	133676	80582.7	125888	74480	121740	70027	121582	64638	127643	78172
16:00:00	18622	18896.7	107654	136493	18493.3	10707.7	123314	140429	15062.3	27482.3	107507	126608	18409.7	12487	132953	106523	96979.5	93435.3	138712	88265	132677	80830	129415	77056.7	125964	71470.3	134479	85844.7
18:00:00	19296	19415	112888	140353	19105.3	11090.7	125547	141787	15634.3	28690.3	113660	130328	19256	12803.7	138174	112423	95176.5	99661	142489	94075	137532	86831.5	136139	83804.3	130120	78466	139429	92416.3
20:00:00	19959	20050.3	116890	143086	19600.3	11368.7	126558	142701	18765.3	30190.7	118551	133685	20350	13206.7	141267	117277	102298	105465	144663	99543.3	138635	91699	135934	89156	132538	84596.7	141062	98141
22:00:00	20775	20564	120741	144190	20338.3	11805.7	127424	144591	19467	31836.3	122840	136044	21201.3	13618.7	142846	121334	102329	110206	144465	104608	137587	95902.5	134969	94621.3	134138	89831	142393	102922
24:00:00	21510	21155.7	124192	145943	21099.3	12250.7	128644	146516	20117.7	33438	125172	139376	21828.3	14042.3	142288	125051	104834	114166	146391	108797	139117	99388.5	137382	98913.3	135624	94658	143034	106945
26:00:00	22248	21783.7	126021	147943	21804	12592.7	129552	147462	20788.7	34919	127624	141292	22463.3	14547.3	143015	127480	104162	117885	146780	112408	138429	102880	136929	102574	136365	99381.3	143385	110598
28:00:00	22977	22769.7	128224	150868	22458	12948.7	130113	148790	21364.3	36238.3	129051	141872	23050	17581	142735	129926	107426	120657	148498	115784	141252	105336	139911	106127	136882	102686	144784	113987
30:00:00	23740.5	23591	129531	153045	23082.7	13307.3	130882	148397	21911.7	37162.7	130366	142368	23850	17953	143382	131724	102074	122924	149507	118523	142089	107694	141299	109282	136444	106079	146306	116664
32:00:00	24258.5	24094	130615	152808	23744.3	13540	131037	148274	22121	38552.3	131865	143182	24552.3	18353.3	143146	133602	107298	125066	150571	120563	143564	109964	143223	112207	136580	109057	145438	119200
34:00:00	25091	24955.7	131830	155201	24500	13815.7	132685	149534	22115.3	39894.3	133467	145456	25370.3	18739.7	142444	135346	105861	127375	148940	122755	144599	111982	146182	114159	137893	111538	146954	120769
36:00:00	25769.5	25648.7	133990	155298	25446.7	15525.7	134901	149749	22333.3	41073.7	132871	147351	26208.7	19062.3	143694	136388	109376	128496	151903	124072	147301	113540	149161	116172	139299	113956	147236	122780
38:00:00	26440	26242	135534	156200	26368	15789.3	135688	150034	22596.7	42129	133568	148151	26812.7	19316.3	144364	136985	106052	129711	152196	125648	147214	114444	148507	117241	141746	115181	150007	124054
40:00:00	27259	26766.3	137342	155474	26971	16128	136719	149907	23065.3	43376	135670	148022	27939	19633	146772	137364	106164	130683	151930	126666	147427	115658	150076	119560	142660	118894	151437	129320
42:00:00	27728	27391	137026	155735	27453.7	16507	135866	150725	23337.7	44060.3	135877	148104	28622	19995	146516	138101	108040	131076	153535	128118	148901	116541	149556	121461	143603	121533	152596	130537
44:00:00	28324.5	27965.7	137755	156492	28054	16827.7	135841	149964	23877.3	44891.7	137013	147975	29568.7	20322.3	149476	139090	104727	132192	154529	129421	150747	117756	150847	123325	143346	123110	151760	132186
46:00:00	28897.5	28483	137499	156295	28470	17126.7	135328	150191	24345.3	45652.3	138642	148309	30391	20685	149856	139799	112482	133325	156247	130220	151071	118710	151938	123678	141959	123982	151927	132275
48:00:00	29485.5	29006.7	137644	156664	29026.7	17389.3	134718	150656	24685	46560.3	139766	148665	31195.7	21018	150627	140925	111894	134021	155984	131255	152700	118488	151748	124196	142347	125030	153211	133172
50:00:00	29989	29464.3	138086	156326	29624.7	17708	134499	151068	25084.7	47420.7	138821	148838	31832.3	21351.7	151931	141471	112528	134951	156002	132097	151377	119382	150725	124637	141220	125133	152968	133328
52:00:00	30621.5	30131.7	138315	157201	30156.3	17994.7	135299	150871	25524.3	48248.3	140461	149220	32538.7	21657.7	153126	141947	111172	135748	156622	132566	152592	120116	149804	126251	141454	126824	153872	134207
54:00:00	31171	30609.3	138130	157178	30646.3	18273.7	134386	151679	25873	49391.7	140980	149575	33285.7	22074	153226	142400	113899	136340	157283	133371	151351	121213	147988	127039	141087	127931	154366	135134
56:00:00	31798.5	31221.3	139131	157171	31190.3	18604	135077	151535	26295	50065	141632	151264	34018	22444.3	153683	143444	109236	137018	158243	134501	148992	121775	146970	127842	141481	128646	154544	136066
58:00:00	32413	31516	139389	156402	31730.3	18908.7	134616	151497	26613.3	50989	141437	150647	34687.3	22714.3	154439	143553	112744	137362	158214	134952	148666	122923	146950	128816	141304	129724	153844	136644
60:00:00	32950	32072	139438	156702	32320	19302	134981	151947	26914.3	51758.3	142236	151651	35274.7	22964.7	154963	144015	113184	137488	158031	135343	148266	123748	146057	129402	141593	130582	154636	137084
62:00:00	33480	32516.7	139673	157098	32741.7	19698.7	134961	153362	27285.3	52577.7	141904	152500	36002	23304	155361	144387	112990	137935	156419	135706	148092	124627	145478	130622	141306	131578	154057	138134
64:00:00	34036	33365.3	140008	159033	33267.3	20011.3	134720	153066	27757.7	53158	140640	151472	35837.7	23576	153793	144310	115800	138136	154875	136140	148690	125228	146021	131440	142570	132078	155008	138265
66:00:00	34410	34004.7	139617	159793	33563	20260.7	133980	152973	28601.3	53737	142703	151319	36813.7	23947	154371	144984	112806	138472	157685	136247	147460	124385	144831	130218	141916	130675	155158	136915
68:00:00	34729	34582.7	139891	160497	33977	20617.3	134336	153265	29063.7	54307.7	144077	150960	37424.7	24243.3	154480	145240	114084	138848	157174	136807	147774	125500	146542	131383	141861	131274	155360	137406
70:00:00	35081	35099.3	139262	160900	34346.3	20731	133407	153390	29328.3	55129.3	144140	151328	38062.3	24466.3	154430	145659	108180	139505	154865	137522	150807	125806	150592	131356	142426	132191	156610	137902
72:00:00	35373	35870.3	139164	161607	34782.7	21036.3	133407	153444	29590	55516.3	144804	150595	38535.3	24748	153307	145305	105538	140106	154819	137866	153190	126608	151859	131987	142262	132874	156326	138478
74:00:00	35953	36429.3	139095	162303	35136	21349	133607	153898	29857.3	56375	144763	151326	39144	25045.3	153336	145676	111534	139851	155919	138467	156685	126554	155314	132977	142516	133378	157086	139206
76:00:00	36236.5	36855.7	138886	163119	35672.3	21590.7	133686	153522	30162.7	56898.3	145124	151450	39586.3	25389.7	152681	146148	105958	139947	155149	138323	153649	127246	153856	133649	141878	133857	157318	139227
78:00:00	36768	37441	139161	163335	36081.7	21819.7	134264	153753	30280.3	57542.3	145042	152177	39963.3	25588.3	152588	145975	111714	139984	156873	138553	150807	126913	150317	133474	142142	134346	157512	139547
80:00:00	37404.5	37544.3	139353	161824	36663.7	22147.3	134120	154196	30378	58063.3	143692	152065	40004.3	25898.3	151592	146642	112709	140251	158259	138622	151287	126834	149296	133295	140650	134508	155838	139805
82:00:00	37982.5	37772	139996	161706	37266	22420.7	135214	153700	30057	58730.3	142739	151647	40149.3	26164.3	148863	146497	113974	140183	157299	139181	153594	126468	153544	133258	140116	134508	154327	140088
84:00:00	38622.5	38231	141141	161805	37998.3	22524	135535	154644	29577	59429.3	142846	152366	40593	26417	147857	146977	107990	141083	158213	139337	155969	127418	156828	133815	141594	134593	154509	139253
86:00:00	39309	38669.7	142488	162080	38780.3	22671.3	137109	154534	29645	60299.3	141800	153619	41120.7	26685	147154	147676	115130	140622	158486	139607	158588	127272	157765	133559	142849	135131	155896	139223
88:00:00	39801.5	38999.3	143377	160591	39645.7	22947.3	138589	154509	30091.7	61093.3	143340	153877	42104	26949	148721	146479	113446	140418	158447	139739	157582	127648	157303	134491	143776	135926	156851	140207
90:00:00	40264.5	39516.3	143571	159869	40017.3	23139.7	138452	154375	30190	61497.3	144258	153417	42869.3	27105.7	150438	146956	113426	140331	158010	139856	157077	128314	156610	134648	144116	135587	156940	139865
92:00:00	40432.5	39789.7	142774	159971	40161	23306	137171	154094	30471.7	61792	144129	152686	43456.3	27258.3	149254	146489	116070	140254	158730	139141	157221	128770	156645	134855	143694	135666	157321	140200
94:00:00	41022	40109.3	142612	160530	40440.3	23622.3	136612	153829	31009.7	61994.7	145583	150966	44385.3	27433.3	152076	146483	114518	140826	159620	139766	156086	128483	153723	135238	143616	135968	157274	140159
96:00:00	41279.5	40582	141636	160240	40582.3	23806	135330	153654	31280.7	62447.7	144274	151769	44815	27696	152359	146682	115228	141024	160031	140258	156385	128190	152887	135147	143509	135973	156644	140820
98:00:00	41402.5	40931.3	141215	160157	40835	23955	133775	152900	31511.3	62788.7	144878	151991	45320.3	27977.3	153704	147209	116538	140831	160391	140363	156896	128455	153361	135218	143426	135887	157026	140617
100:00:00	41857	41327	141211	159319	41212.7	24156.3	133493	154274	31848.7	63491.7	145833	151720	45856	28316.7	154873	147578	116179	141343	160408	140823	155680	128364	151477	135248	143238	136016	156152	140338
102:00:00	42411	41588.3	140813	159038	41359.3	24356	133162	153638	32100.3	64023	145987	152221	46694.7	28572	156109	147104	119179	141351	161340	140642	155171	128812	151547	135054	143226	136129	156447	140947
104:00:00	42717	42088	140578	159351	41830.3	24640.7	133207	153608	32447	64609	146097	152985	47108.7	28832.7	155179	147289	115110	141843	160829	140767	151883	128511	147952	135324	143418	136327	156538	141169
106:00:00	43260	42308.3	141100	159002	42206	24778	133238	153365	32434	65211.7	145525	152886	47381.7	29118.3	154052	147253	114210	141305	160324	140386	151129	128632	146202	135391	143217	136459	156391	140871
108:00:00	43498.5	42543.3	140684	158111	42558.7	25176.7	133035	153813	32554.7	65942	146173	153410	48254	29298	155292	147569	113193	141649	160743	140548	150967	129240	145381	135867	142840	136457	156401	140439
110:00:00	43941.5	43036.3	141050	158123	42887.3	25580.7	132711	154880	33205.3	65972	145257	152966	48051.3	29613	154084	147539	115414	141516	157515	140754	150335	128868	145528	135980	142792	136881	155759	140937
112:00:00	44193	43843.3	140203	159722	42965	25785.3	131320	154190	33767	66323	143841	152318	47455.3	29763.7	151192	147425	114851	141305	157042	140367	149833	129051	144560	136027	142240	137247	155941	141399
114:00:00	44500	44391.7	140014	160069	43241	25918	131796	154446	34343	66810.7	145352	152207	48695.7	30112.7	154010	147596	112747	141303	158679	140836	148356	129166	143514	136384	142080	137292	156557	141219
116:00:00	44292.5	45233	139203	162045	43175.7	26151.3	130823	154235	34578.7	67598.3	146912	152442	48604.7	30453.7	151729	146978	112338	141268	155640	141115	155005	129032	150863	136638	142151	137134	157356	141786
118:00:00	44354.5	45889.3	138209	163029	43673.3	26416	131839	153977	34702.7	67780.3	146047	152738	48838	30456.7	150626	147265	108695	141162	158744	140840	154237	129448	150443	136540	141261	137598	156939	141810
120:00:00	44830.5	45843.7	138942	162045	44365	26503.3	132883	153702	34018.3	67922.7	144310	152076	48769	30664.3	147763	147092	114488	141058	156969	140704	153002	128734	150025	136157	140806	137346	155943	141886
122:00:00	45818	45978.3	140273	161249	45086	26678	132879	153799	33461	68519	142794	150741	48168.3	30882.3	144904	147872	112499	141266	158340	140772	158025	127556	155676	135830	141361	137138	154382	140840
124:00:00	46419.5	45812.7	141324	160922	45789	26911	133791	153571	33523	68607.7	143587	151017	49737.3	31138	147345	147708	114181	141462	158176	141002	158571	128444	157476	135342	142166	136451	154466	140180
126:00:00	47015	46484.3	141844	159785	46707.7	26973.3	135263	153906	33509.3	69494.3	144445	151698	50482.3	31281.3	147867	147337	113352	141308	157957	140349	158704	128723	156890	136309	144278	137330	157615	141369
128:00:00	47315	46709	142202	158636	46722.3	27103.7	134592	153599	33643	70375.7	144277	151673	50878.3	31315.7	146859	146868	106711	140743	158893	140253	158938	128700	156851	135655	144326	136963	156801	141143
130:00:00	47409	46988	141545	159209	46947	27190.7	134247	153358	33923.3	70134	145055	150984	51590.7	31562	147261	146603	115754	140927	159847	140432	158724	129238	156469	136186	144318	137182	156927	141021
132:00:00	47685	47328	141369	159635	47241.3	27439.3	133513	152864	34392.7	70284.3	145743	150953	52494.3	31659.7	149190	146588	115990	141202	158920	140642	155795	129126	153833	136180	143610	137347	156223	140850
134:00:00	47967.5	47547	140314	159213	47174	27651	131155	152497	34687	70538.3	145301	151231	52668.7	31906.3	150597	146817	113732	141705	160344	141057	156830	128448	151924	135680	143470	137064	156015	140799
136:00:00	48087.5	47813.3	139674	159043	47186.7	27771	130872	152800	34783	71171.3	145384	150946	53121.3	32098.3	150884	146700	115489	141238	160612	140956	156911	128112	151368	135506	143064	136492	155888	140189
138:00:00	48294	48058.3	139240	158058	47295	27902.7	129965	152157	35241.7	71372.7	146150	150409	54155.3	32496.3	152482	147271	114300	141404	160736	140968	155407	128122	149364	135508	142488	136469	155249	140321
140:00:00	48606.5	48538	138864	157980	47470.7	28151.3	129650	152164	35516.3	71667	145699	150332	54510.7	32493.7	153450	146881	115994	140919	160800	140812	154929	128230	148484	135296	142836	136290	155693	140182
142:00:00	48877	48664.3	138444	157676	47713.3	28324	129239	152493	35833.3	72050.3	145559	150440	54855	32806.3	153094	146919	114716	141140	160842	140688	154249	128316	146954	135553	142480	136777	155571	140025
144:00:00	49207	49079.7	138682	157181	47991.3	28545	128934	152024	35848.7	72555.3	145083	150429	54957.3	33035.7	152243	146921	114829	140837	160135	140423	152865	128086	146378	135466	142322	136447	155809	139625
146:00:00	49668.5	49321.7	138530	157563	48467	28726.7	129313	152218	35856.3	72836.7	145325	150892	55137	33088.7	151792	146593	113207	140787	159434	140843	152988	127754	146055	135498	142578	136467	155759	139593
148:00:00	49974.5	49640	138674	157554	48604	28859	128851	151702	36169.3	73125	145423	150632	55470.7	33649.3	151499	147233	115556	140491	160108	139909	152382	127821	144509	135536	142522	136709	155352	140046
150:00:00	50263	49988.7	138433	156963	48885	29064.7	127802	152334	36377	73886.3	144871	151382	55192.3	33669.7	150043	146395	112865	140551	158611	139721	149855	128088	141186	135708	141972	136682	155195	140036
152:00:00	50381	50287.3	138125	156807	48946.3	29295.3	127621	152904	36799.3	74539.3	145480	151592	55833.3	33864.7	150764	146300	117423	139939	159879	140043	149216	128176	140301	136066	141850	136843	155261	139744
154:00:00	50421.5	50485.3	137728	156353	49023.7	29516.7	126766	152276	37273.7	74499	146164	150894	56289	34028.3	151339	146200	114196	140327	156933	139925	149103	129180	141767	136688	141960	137212	155164	140142
156:00:00	50212	50640.7	135850	155214	48597.3	29777	124663	152573	37473.7	74642.3	145828	149977	56316.3	33981.3	150349	145835	111233	140441	156390	140147	163805	129090	158190	136833	142418	137272	155629	140137
158:00:00	50072	50767.3	135217	155183	48770	29988.3	124861	152070	37811.7	74920	146176	149759	56621.7	34101.7	148520	146246	114298	140618	157431	140291	164877	128600	158467	135856	141964	137194	154683	140559
160:00:00	50501.5	51484	135261	156190	49308.3	30102	125614	152264	38032.3	75303	146554	149955	56540.7	34333	147092	146103	108176	140344	157523	140343	163827	127946	158911	135691	141598	136429	155659	139475
162:00:00	50681.5	52799	135039	160862	49518.7	30185	126354	151973	37898.3	75648.3	145659	150273	56468.7	34713.3	145836	145759	107022	140328	155152	139831	157826	128274	153375	135378	140788	136615	156053	139687
164:00:00	51114.5	52957.7	136635	159652	50687	30326.3	128959	151855	36943	76053.7	142847	149998	55195.7	34869.7	140825	146122	111674	139487	155020	139100	154890	127156	149638	135258	140130	136459	154094	139677
166:00:00	52452	52819.7	137319	158594	51125.7	30414.3	127738	151391	36376.7	75871.3	140898	148351	55735.7	34996.7	141690	145891	106612	139622	157545	139361	158809	126543	153460	134436	140366	135402	152272	138385
168:00:00	52750.5	52880	138232	158026	51619.7	30575.3	128994	151707	36355	76473	143596	148452	57810	35139.3	142712	145891	111484	139836	156882	139458	158671	126730	154315	134578	141162	134879	153250	137788
170:00:00	53062	53254.3	139102	158041	52223.3	30745.3	129744	151875	36508.7	76976.7	143405	148582	57986	35174	142635	145517	110310	139375	156267	139815	158304	126656	153768	134545	142181	135863	154295	138620
172:00:00	53274	53387.3	139274	156561	52616.7	30824	129711	151754	36400	77399.7	143216	148894	58241.3	35221.3	142539	144983	106694	139088	156879	139106	158862	127058	152700	134787	142736	135395	154904	138038
174:00:00	53465	53510.7	138624	155838	52531.7	30882.7	128896	151478	36475.3	77236	143464	148112	58472	35352	141899	144651	106322	139219	157874	138702	158641	127078	154240	134929	142708	135682	154919	137611
176:00:00	53535	53939	138056	156562	52736.7	30945.3	128277	150762	36956.3	77331.7	144346	147456	59386	35467.7	143392	144726	106926	139371	156948	138911	156605	127030	150962	134634	142648	135522	153952	138092
178:00:00	53676	54113.7	136850	155988	52629	31292.7	127222	150430	37210	77661.7	144499	147785	59875.3	35632.3	145547	145211	109541	139418	157299	139136	155112	126750	148746	134285	142132	135178	154323	137612
7 days, 12:00:00	53382.5	54166	135639	154960	52379.3	31338.3	125155	150539	37505	78028.3	143658	147926	60215	35897.7	146319	145531	114382	139507	158120	138859	155082	126214	148009	133960	141636	134681	154148	137184

## Sheet: Fig 3C
Gene set	Gene set size	Normalized enrichment score	Minus log10(adjusted p-value)
INTERFERON ALPHA RESPONSE	40	1.70899	3.43779
CHAUSSABEL MODULE 3.1 (ISGs)	18	1.70588	2.54555
MTORC1 SIGNALING	49	1.5171	2.54555
OXIDATIVE PHOSPHORYLATION	33	1.48756	1.74004
REACTIVE OXYGEN SPECIES PATHWAY	21	1.48634	1.28068
DNA REPAIR	34	1.48558	1.74004
INTERFERON GAMMA RESPONSE	81	1.43008	2.62467
PI3K AKT MTOR SIGNALING	29	1.3626	0.959566
APOPTOSIS	72	1.33312	1.74004
MYC TARGETS V1	27	1.28009	0.603893
MITOTIC SPINDLE	45	1.26096	0.780981
TNFA SIGNALING VIA NFKB	74	1.25447	0.980107
P53 PATHWAY	61	1.24738	0.802778
PROTEIN SECRETION	31	1.2369	0.569979
FATTY ACID METABOLISM	48	1.22673	0.660841
UV RESPONSE UP	55	1.19339	0.588814
INFLAMMATORY RESPONSE	89	1.18995	0.666445
ALLOGRAFT REJECTION	107	1.1455	0.588814
PANCREAS BETA CELLS	10	1.13939	0.154471
PEROXISOME	23	1.12784	0.182274
E2F TARGETS	36	1.10952	0.182274
WNT BETA CATENIN SIGNALING	9	1.10076	0.147073
TGF BETA SIGNALING	15	1.0797	0.142308
IL6 JAK STAT3 SIGNALING	56	1.0654	0.147073
GLYCOLYSIS	55	1.04409	0.127323
MYC TARGETS V2	8	1.03659	0.112128
G2M CHECKPOINT	31	1.03584	0.112128
ADIPOGENESIS	58	1.03065	0.112128
UV RESPONSE DN	39	1.02095	0.112128
ANDROGEN RESPONSE	25	1.01268	0.112128
COMPLEMENT	100	1.00695	0.112128
UNFOLDED PROTEIN RESPONSE	31	0.990341	0.0840893
HEME METABOLISM	51	0.976912	0.0800498
CHOLESTEROL HOMEOSTASIS	23	0.970028	0.0800498
IL2 STAT5 SIGNALING	83	0.962831	0.0498259
ANGIOGENESIS	25	0.947212	0.0511323
HYPOXIA	65	0.922598	0.00396708
ESTROGEN RESPONSE EARLY	48	0.878499	0.00396708
ESTROGEN RESPONSE LATE	59	0.876378	0.00396708
APICAL JUNCTION	79	0.864698	0.00396708
SPERMATOGENESIS	30	0.856374	0.00396708
XENOBIOTIC METABOLISM	72	0.843618	0.00396708
KRAS SIGNALING UP	78	0.839689	0.00396708
HEDGEHOG SIGNALING	15	0.826274	0.00396708
EPITHELIAL MESENCHYMAL TRANSITION	105	0.824499	0.00396708
MYOGENESIS	70	0.82383	0.00396708
APICAL SURFACE	19	0.732002	0.00396708
NOTCH SIGNALING	5	0.673702	0.00396708
BILE ACID METABOLISM	18	0.668598	0.00396708
COAGULATION	81	0.572708	0
KRAS SIGNALING DN	59	0.526889	0

## Sheet: Fig 4B
cDNA change	cDNA position	Consequence	Carriers, n
c.1A>G	1	start loss	4
c.58dup	58	frameshift	20
c.144dup	144	frameshift	50
c.150_151del	150	frameshift	1
c.152_153del	152	frameshift	4
c.197A>G	197	missense	3
c.212_213del	212	frameshift	2
c.218C>T	218	missense	4
c.236_243dup	236	frameshift	23
c.243_246del	243	frameshift	1
c.290G>A	290	missense	16
c.294dup	294	frameshift	3
c.340C>T	340	missense	6
c.341G>A	341	missense	619
c.357G>A	357	stop gain	7
c.365T>C	365	missense	1
c.366_368dup	366	inframe insertion	1
c.383G>A	383	missense	10
c.403C>T	403	stop gain	1
c.416del	416	frameshift	92
c.473C>T	473	missense	67
c.490C>T	490	stop gain	8
c.513del	513	frameshift	10
c.553C>T	553	missense	3
c.599_601dup	599	inframe insertion	2
c.625_628dup	625	frameshift	20
c.635del	635	frameshift	1
c.667G>A	667	missense	15
c.693dup	693	frameshift	5
c.739G>C	739	missense	62
c.868_885del	868	inframe deletion	89
c.869C>T	869	missense	40
c.907A>C	907	missense	8
c.914A>G	914	missense	17
c.917G>C	917	missense	2

## Sheet: Fig 6C
cDNA change	Subpopulation	Allele frequency (%)
c.341G>A	Global	0.02083
c.341G>A	AFR	0.02526
c.341G>A	AMR	0.005785
c.341G>A	ASJ	0
c.341G>A	EAS	0
c.341G>A	FIN	0.004738
c.341G>A	NFE	0.03714
c.341G>A	OTH	0.03269
c.341G>A	SAS	0.003266
c.473C>T	Global	0.004392
c.473C>T	AFR	0.006165
c.473C>T	AMR	0
c.473C>T	ASJ	0
c.473C>T	EAS	0
c.473C>T	FIN	0
c.473C>T	NFE	0.00886
c.473C>T	OTH	0
c.473C>T	SAS	0
c.635del	Global	0.0003983
c.635del	AFR	0
c.635del	AMR	0
c.635del	ASJ	0
c.635del	EAS	0
c.635del	FIN	0
c.635del	NFE	0.0008815
c.635del	OTH	0
c.635del	SAS	0
c.679G>A	Global	0.01274
c.679G>A	AFR	0.1416
c.679G>A	AMR	0
c.679G>A	ASJ	0
c.679G>A	EAS	0
c.679G>A	FIN	0.004621
c.679G>A	NFE	0.003524
c.679G>A	OTH	0.03263
c.679G>A	SAS	0.006533
c.720G>C	Global	0.02029
c.720G>C	AFR	0.2832
c.720G>C	AMR	0.008673
c.720G>C	ASJ	0
c.720G>C	EAS	0
c.720G>C	FIN	0
c.720G>C	NFE	0
c.720G>C	OTH	0.01631
c.720G>C	SAS	0.003266
c.739G>C	Global	0.01193
c.739G>C	AFR	0.1354
c.739G>C	AMR	0
c.739G>C	ASJ	0
c.739G>C	EAS	0
c.739G>C	FIN	0.00462
c.739G>C	NFE	0.002639
c.739G>C	OTH	0.03261
c.739G>C	SAS	0.006533
c.869C>T	Global	0.006376
c.869C>T	AFR	0.006174
c.869C>T	AMR	0
c.869C>T	ASJ	0
c.869C>T	EAS	0
c.869C>T	FIN	0
c.869C>T	NFE	0.007936
c.869C>T	OTH	0
c.869C>T	SAS	0.0196
c.914A>G	Global	0.01199
c.914A>G	AFR	0
c.914A>G	AMR	0.002895
c.914A>G	ASJ	0
c.914A>G	EAS	0
c.914A>G	FIN	0.004625
c.914A>G	NFE	0.02392
c.914A>G	OTH	0.01638
c.914A>G	SAS	0
c.917G>C	Global	0.0004002
c.917G>C	AFR	0
c.917G>C	AMR	0
c.917G>C	ASJ	0
c.917G>C	EAS	0
c.917G>C	FIN	0
c.917G>C	NFE	0.0008874
c.917G>C	OTH	0
c.917G>C	SAS	0

## Sheet: Sup Fig 8
Study	Log odds ratio	Standard error
Lee-Kirsch, 2007	2.96087	0.770112
Namjou, 2011	0.200194	0.196273
Jiang, 2019	0.382298	1.23209
UK Biobank	-0.173336	0.599983
